# Supplementary material for: Comorbidity, Radiation Duration, and Pretreatment Body Muscle Mass Predict Early Treatment Failure in Taiwanese Patients with Locally Advanced Oral Cavity Squamous Cell Carcinoma after Completion of Adjuvant Concurrent Chemoradiotherapy
Source: Diagnostics (Basel). 2021 Jul 2;11(7):1203. doi: 10.3390/diagnostics11071203 (PMC8306647; doi:10.3390/diagnostics11071203)
Supplement: Supplementary file 1 [file diagnostics-11-01203-s001.zip]

Archive with 4 entries (3 files):
- Supplementary files/
- Supplementary files/Table S1_DXA_LAOCSCC_Diagnostics.pdf
- Supplementary files/Table S2_DXA_LAOCSCC in Factor 3_Diagnostics.pdf
- Supplementary files/Table S3_DXA_LAOCSCC in icomplete CCRT and data.pdf
